# Supplementary material for: Hydrophilic Shell Matrix Proteins of Nautilus pompilius and the Identification of a Core Set of Conchiferan Domains
Source: Genes (Basel). 2021 Nov 29;12(12):1925. doi: 10.3390/genes12121925 (PMC8700984; doi:10.3390/genes12121925)
Supplement: Supplementary file 1 [file genes-12-01925-s001.zip]

Archive with 22 entries (21 files):
- Supp_PDFs/
- __MACOSX/._Supp_PDFs
- Supp_PDFs/4_Npo_Supp_Fig_Legends.pdf
- __MACOSX/Supp_PDFs/._4_Npo_Supp_Fig_Legends.pdf
- Supp_PDFs/4_Npo_Supp_FigS2.pdf
- __MACOSX/Supp_PDFs/._4_Npo_Supp_FigS2.pdf
- Supp_PDFs/4_Npo_Supp_FigS1.pdf
- __MACOSX/Supp_PDFs/._4_Npo_Supp_FigS1.pdf
- Supp_PDFs/4_Npo_SupplTable3V3.pdf
- __MACOSX/Supp_PDFs/._4_Npo_SupplTable3V3.pdf
- Supp_PDFs/4_Npo_SupplTable1V2.pdf
- __MACOSX/Supp_PDFs/._4_Npo_SupplTable1V2.pdf
- Supp_PDFs/4_Npo_SupplTable5V2.pdf
- __MACOSX/Supp_PDFs/._4_Npo_SupplTable5V2.pdf
- Supp_PDFs/4_Npo_SupplTable7V2.pdf
- __MACOSX/Supp_PDFs/._4_Npo_SupplTable7V2.pdf
- Supp_PDFs/4_Npo_SupplTable2V3.pdf
- __MACOSX/Supp_PDFs/._4_Npo_SupplTable2V3.pdf
- Supp_PDFs/4_Npo_SupplTable6V2.pdf
- __MACOSX/Supp_PDFs/._4_Npo_SupplTable6V2.pdf
- Supp_PDFs/4_Npo_SupplTable4V2.pdf
- __MACOSX/Supp_PDFs/._4_Npo_SupplTable4V2.pdf
